# Supplementary material for: The exposure potential restriction rule revisited
Source: Am J Epidemiol. 2025 Sep 15;194(12):3624–9. doi: 10.1093/aje/kwaf204 (PMC12671978; doi:10.1093/aje/kwaf204)
Supplement: Web_Material_kwaf204 [file web_material_kwaf204.zip]

Archive with 1 entries (1 files):
- EPRR_Supplemental_material_FINAL.docx
